# Supplementary material for: Seaweed Extracts to Control Postharvest Phytopathogenic Fungi in Rocha Pear
Source: J Fungi (Basel). 2023 Feb 17;9(2):269. doi: 10.3390/jof9020269 (PMC9967800; doi:10.3390/jof9020269)
Supplement: Supplementary file 1 [file jof-09-00269-s001.zip]

Archive with 1 entries (1 files):
- jof-2200887-supplementary.pdf
